# Supplementary material for: Longizonitis, a new nemognathine genus from the Himalayas (Coleoptera, Meloidae)
Source: Zookeys. 2018 Jun 6;(765):43–50. doi: 10.3897/zookeys.765.24395 (PMC5999682; doi:10.3897/zookeys.765.24395)
Supplement: XML Treatment for Longizonitis [file zookeys.765.24395-treatment1.xml]

<!DOCTYPE tp:taxon-treatment
  PUBLIC "-//TaxonX//DTD Taxonomic Treatment Publishing DTD v0 20100105//EN" "tax-treatment-NSO.dtd">
<tp:taxon-treatment xmlns:tp="http://www.plazi.org/taxpub"><tp:treatment-meta><kwd-group><label>Taxon classification</label><kwd><named-content xmlns:xlink="http://www.w3.org/1999/xlink" content-type="kingdom">Animalia</named-content></kwd><kwd><named-content xmlns:xlink="http://www.w3.org/1999/xlink" content-type="order">Coleoptera</named-content></kwd><kwd><named-content xmlns:xlink="http://www.w3.org/1999/xlink" content-type="family">Meloidae</named-content></kwd></kwd-group><mixed-citation publication-type="journal"><person-group><name><surname>Pan</surname><given-names>Zhao</given-names></name><name><surname>Ren</surname><given-names>Guodong</given-names></name><name><surname>Bologna</surname><given-names>Marco A.</given-names></name></person-group><article-title>
          <italic><tp:taxon-name><tp:taxon-name-part taxon-name-part-type="genus" reg="Longizonitis">Longizonitis</tp:taxon-name-part></tp:taxon-name></italic>, a new nemognathine genus from the Himalayas (<tp:taxon-name><tp:taxon-name-part taxon-name-part-type="order">Coleoptera</tp:taxon-name-part></tp:taxon-name>, <tp:taxon-name><tp:taxon-name-part taxon-name-part-type="family">Meloidae</tp:taxon-name-part></tp:taxon-name>)</article-title><source>Zookeys</source><day>06</day><month>6</month><year>2018</year><volume>2018</volume><issue>765</issue><fpage>43</fpage><lpage>50</lpage><pub-id pub-id-type="doi">10.3897/zookeys.765.24395</pub-id></mixed-citation></tp:treatment-meta><tp:nomenclature><tp:taxon-name>
        		<tp:taxon-name-part taxon-name-part-type="genus" reg="Longizonitis">Longizonitis</tp:taxon-name-part>
          <object-id xmlns:xlink="http://www.w3.org/1999/xlink" content-type="zoobank" xlink:type="simple">http://zoobank.org/5781AD01-3736-48F5-BA90-BA2E4AE657E5</object-id>        	</tp:taxon-name><tp:taxon-authority>Pan &amp; Bologna</tp:taxon-authority><tp:taxon-status xmlns:xlink="http://www.w3.org/1999/xlink" xlink:type="simple">gen. n.</tp:taxon-status></tp:nomenclature><tp:treatment-sec sec-type="type species" id="SECID0ELFAC"><title>Type species.</title><p>
            <italic><tp:taxon-name><tp:taxon-name-part taxon-name-part-type="genus" reg="Zonitis">Zonitis</tp:taxon-name-part> <tp:taxon-name-part taxon-name-part-type="species" reg="semirubra">semirubra</tp:taxon-name-part></tp:taxon-name></italic> Pic, 1911 (originally described as <italic><tp:taxon-name><tp:taxon-name-part taxon-name-part-type="genus" reg="Zonitis">Zonitis</tp:taxon-name-part> <tp:taxon-name-part taxon-name-part-type="species" reg="semiruber">semiruber</tp:taxon-name-part></tp:taxon-name></italic>) by present designation.</p></tp:treatment-sec><tp:treatment-sec sec-type="etymology" id="SECID0EJGAC"><title>Etymology.</title><p>From the Latin adjective ‘<italic>longus</italic>’ and <italic><tp:taxon-name><tp:taxon-name-part taxon-name-part-type="genus" reg="Zonitis">Zonitis</tp:taxon-name-part></tp:taxon-name></italic>. The name refers to the slender shape of body, which differs from that of several other nemognathine genera.</p></tp:treatment-sec><tp:treatment-sec sec-type="diagnosis" id="SECID0EYGAC"><title>Diagnosis.</title><p>
            <italic><tp:taxon-name><tp:taxon-name-part taxon-name-part-type="genus" reg="Longizonitis">Longizonitis</tp:taxon-name-part></tp:taxon-name></italic> is clearly distinguishable from other nemognathine genera by the following characters: body elongate, length-width ratio distinctly more than 3.5; antennomere II distinctly shorter than III; elytra not reduced in size, only slightly dehiscent apically; tarsal claws with ventral blade narrow, its greatest width slightly more than half the basal width of dorsal blade; female with two metatibial spurs similar in shape and size, male external metatibial spur as in female, inner one stick-liked and only half width of external one; male ventrite VI completely divided, that of female V-emarginate; aedeagus without dorsal hooks, but with two sclerotised ventral lobes, curved posteriad; gonostyli almost completely fused, gonocoxal plate longer than gonostyli.</p></tp:treatment-sec><tp:treatment-sec sec-type="description" id="SECID0EHHAC"><title>Description.</title><p>Head short, subrectangular, head width at temples slightly greater than at eyes, frons not depressed, surface with dense, large and shallow punctures (Fig. <xref ref-type="fig" rid="F1">4</xref>). Eyes normal in size, only extending ventrally to outer margin of maxillae on underside of head, slightly emarginate on fore margin near base of antenna. Mandibles robust and long, extending beyond fore margin of labrum; galeae short and fringed (as in fig. 71, <xref ref-type="bibr" rid="B3">Bologna and Pinto 2002</xref>); maxillary palpi four segmented, palpomeres not elongate, last palpomere not widening at apex. Antennae with eleven antennomeres, filiform, elongate and slender; antennae slightly longer than elytral length in male (Figs <xref ref-type="fig" rid="F1">1</xref>, <xref ref-type="fig" rid="F1">5</xref>), and shorter in female (Figs <xref ref-type="fig" rid="F1">2</xref>, <xref ref-type="fig" rid="F1">3</xref>); male antennomere II short, subglobose, about as wide as long, apical antennomeres equal in width to basal ones; female antennomeres distinctly shorter than in male, XI almost suboval (Figs <xref ref-type="fig" rid="F1">2</xref>, <xref ref-type="fig" rid="F1">3</xref>, <xref ref-type="fig" rid="F1">6</xref>).</p><p>Pronotum wider than long, punctures as on head, slightly more scattered (Fig. <xref ref-type="fig" rid="F1">7</xref>). Elytra elongate, normal, not reduced in size, slightly dehiscent apically on inner margin; each elytron with four weak costae and with dense short setae. Hind-wings present and regularly developed. Legs not modified in both sexes; both female metatibial spurs wide, spatulate and concave dorsally, similar and subequal in length and width; male external metatibial spur as in female, inner spur stick-liked and only half the width of external spur; tarsal claws with ventral blade narrow, its greatest width slightly more than half basal width of dorsal blade (as in fig. 100, <xref ref-type="bibr" rid="B3">Bologna and Pinto 2002</xref>); dorsal blade of claw with two rows of teeth along its ventral margin, outer row incomplete.</p><p>Male ventrite VI deeply cleft to base and completely divided longitudinally (as in fig. 105, <xref ref-type="bibr" rid="B3">Bologna and Pinto 2002</xref>); slightly V-emarginate in female. Male gonostyli almost completely fused, slightly separate at apex; gonocoxal plate longer than wide and longer than gonostyli, gibbous ventrally (Figs <xref ref-type="fig" rid="F1">8</xref>, <xref ref-type="fig" rid="F1">9</xref>). Aedeagus subcylindrical, without dorsal hooks, but with two sclerotised ventral lobes curved posteriorly; endophallus without hook (Figs <xref ref-type="fig" rid="F1">10</xref>, <xref ref-type="fig" rid="F1">11</xref>).</p><fig id="F1" position="float" orientation="portrait"><label>Figures 1–12.</label><caption><p>
                <italic><tp:taxon-name><tp:taxon-name-part taxon-name-part-type="genus" reg="Longizonitis">Longizonitis</tp:taxon-name-part> <tp:taxon-name-part taxon-name-part-type="species" reg="semirubra">semirubra</tp:taxon-name-part></tp:taxon-name></italic> (Pic, 1911), adult <bold>1</bold> habitus, male, Yadong, Xizang (<abbrev xmlns:xlink="http://www.w3.org/1999/xlink" content-type="institution" xlink:title="Hebei University Museum, Baoding, China" id="ABBRID0EIKAC" xlink:type="simple">HBUM</abbrev>) <bold>2</bold> habitus, female, Yadong of Xizang (<abbrev xmlns:xlink="http://www.w3.org/1999/xlink" content-type="institution" xlink:title="Hebei University Museum, Baoding, China" id="ABBRID0EPKAC" xlink:type="simple">HBUM</abbrev>) <bold>3</bold> holotype and labels, female, Yunnan (<abbrev xmlns:xlink="http://www.w3.org/1999/xlink" content-type="institution" xlink:title="Muséum National d’Histoire Naturelle, Paris, France" id="ABBRID0EWKAC" xlink:type="simple">MNHN</abbrev>, photographed by Dr Antoine Mantilleri) <bold>4</bold> head, dorsal view, male <bold>5</bold> antenna, male <bold>6</bold> antenna, female <bold>7</bold> pronotum, dorsal view, male <bold>8–12</bold> male genitalia <bold>8</bold> gonoforceps, ventral view <bold>9</bold> gonoforceps, lateral view <bold>10</bold> aedeagus, lateral view <bold>11</bold> aedeagus, ventral view <bold>12</bold> <italic>spiculum gastrale</italic>. Scale bars: 0.5 mm (<bold>4, 7</bold>); 1 mm (<bold>5, 6, 8–12</bold>).</p></caption><graphic xmlns:xlink="http://www.w3.org/1999/xlink" xlink:href="zookeys-765-043-g001.jpg" position="float" orientation="portrait" xlink:type="simple" id="oo_208190.jpg"/></fig></tp:treatment-sec><tp:treatment-sec sec-type="distribution" id="SECID0E1LAC"><title>Distribution.</title><p>Southern China, northwestern India.</p></tp:treatment-sec><tp:treatment-sec sec-type="Relationships" id="SECID0E6LAC"><title>Relationships.</title><p>The new genus differs from all known <tp:taxon-name><tp:taxon-name-part taxon-name-part-type="subfamily">Nemognathinae</tp:taxon-name-part></tp:taxon-name> taxa and shows mixed distribution of character states; for this reason, their relationships remain difficult to define. It clearly belongs to the tribe <tp:taxon-name><tp:taxon-name-part taxon-name-part-type="tribe">Nemognathini</tp:taxon-name-part></tp:taxon-name> and not to the <tp:taxon-name>Palaestrini</tp:taxon-name> Bologna, Turco &amp; Pinto, 2013 or <tp:taxon-name><tp:taxon-name-part taxon-name-part-type="tribe">Horiini</tp:taxon-name-part></tp:taxon-name> Latreille, 1802, due to the cylindrical shape of the aedeagus and unmodified mandibles (see <xref ref-type="bibr" rid="B6">Bologna et al. 2013</xref>). Among the tribe <tp:taxon-name><tp:taxon-name-part taxon-name-part-type="tribe">Nemognathini</tp:taxon-name-part></tp:taxon-name>, the antennomere II distinctly shorter than III (typical of <tp:taxon-name>Palaestrini</tp:taxon-name>) is an uncommon condition, present only in a few taxa, though notably occurring in the Afrotropical genus <italic><tp:taxon-name><tp:taxon-name-part taxon-name-part-type="genus" reg="Zoltanzonitis">Zoltanzonitis</tp:taxon-name-part></tp:taxon-name></italic> (Bologna and Pinto, in press). The shortened antennomere II is also present in the <italic><tp:taxon-name><tp:taxon-name-part taxon-name-part-type="genus" reg="Nemognatha">Nemognatha</tp:taxon-name-part></tp:taxon-name></italic>-lineage as defined by <xref ref-type="bibr" rid="B6">Bologna et al. (2103)</xref> (<italic><tp:taxon-name><tp:taxon-name-part taxon-name-part-type="genus" reg="Palaestrida">Palaestrida</tp:taxon-name-part></tp:taxon-name></italic> White, 1846, some Nearctic <italic><tp:taxon-name><tp:taxon-name-part taxon-name-part-type="genus" reg="Nemognatha">Nemognatha</tp:taxon-name-part></tp:taxon-name></italic> Illiger, 1807), in which, however, lack ventral sclerotized lobes of aedeagus.</p><p>Ventral sclerotised lobes are present in all New World <italic><tp:taxon-name><tp:taxon-name-part taxon-name-part-type="genus" reg="Zonitis">Zonitis</tp:taxon-name-part></tp:taxon-name></italic>, <italic><tp:taxon-name><tp:taxon-name-part taxon-name-part-type="genus" reg="Pseudozonitis">Pseudozonitis</tp:taxon-name-part></tp:taxon-name></italic> Dillon, 1952 and <italic><tp:taxon-name><tp:taxon-name-part taxon-name-part-type="genus" reg="Gnathium">Gnathium</tp:taxon-name-part></tp:taxon-name></italic> Kirby, 1818 species, and some Palaearctic species of <italic><tp:taxon-name><tp:taxon-name-part taxon-name-part-type="genus" reg="Zonitis">Zonitis</tp:taxon-name-part></tp:taxon-name></italic>; however, the short antennomere II is never represented in the American species.</p><p>In the new genus, galeae are neither penicillate nor greatly modified, a plesiomorphic condition more similar to that of <tp:taxon-name><tp:taxon-name-part taxon-name-part-type="tribe">Nemognathini</tp:taxon-name-part></tp:taxon-name> of the sitarine lineage than that of typical lineage (see <xref ref-type="bibr" rid="B5">Bologna et al. 2008</xref> for the lineages definition). Additionally, the shape of pronotum differs from that of most <tp:taxon-name><tp:taxon-name-part taxon-name-part-type="tribe">Nemognathini</tp:taxon-name-part></tp:taxon-name>, except for some of the sitarine lineage.</p></tp:treatment-sec><ref-list><ref id="B3"><mixed-citation xmlns:xlink="http://www.w3.org/1999/xlink" xlink:type="simple">
          <person-group><name name-style="western"><surname>Bologna</surname><given-names>MA</given-names></name><name name-style="western"><surname>Pinto</surname><given-names>JD</given-names></name></person-group> (<year>2002</year>) <article-title>The Old World genera of <tp:taxon-name><tp:taxon-name-part taxon-name-part-type="family">Meloidae</tp:taxon-name-part></tp:taxon-name> (<tp:taxon-name><tp:taxon-name-part taxon-name-part-type="order">Coleoptera</tp:taxon-name-part></tp:taxon-name>): a key and synopsis.</article-title> <source>Journal of Natural History</source> <volume>36</volume>: <fpage>2013</fpage>–<lpage>2102</lpage>. <ext-link xlink:type="simple" ext-link-type="doi" xlink:href="10.1080/00222930110062318">http://dx.doi.org/10.1080/00222930110062318</ext-link></mixed-citation></ref><ref id="B6"><mixed-citation xmlns:xlink="http://www.w3.org/1999/xlink" xlink:type="simple">
          <person-group><name name-style="western"><surname>Bologna</surname><given-names>MA</given-names></name><name name-style="western"><surname>Turco</surname><given-names>F</given-names></name><name name-style="western"><surname>Pinto</surname><given-names>JD</given-names></name></person-group> (<year>2013</year>) <article-title>The <tp:taxon-name><tp:taxon-name-part taxon-name-part-type="family">Meloidae</tp:taxon-name-part></tp:taxon-name> (<tp:taxon-name><tp:taxon-name-part taxon-name-part-type="order">Coleoptera</tp:taxon-name-part></tp:taxon-name>) of Australasia: a generic review, descriptions of new taxa, and a challenge to the current definition of subfamilies posed by exceptional variation in male genitalia.</article-title> <source>Invertebrate Systematics</source> <volume>27</volume>: <fpage>391</fpage>–<lpage>427</lpage>. <ext-link xlink:type="simple" ext-link-type="doi" xlink:href="10.1071/IS12054">http://dx.doi.org/10.1071/IS12054</ext-link></mixed-citation></ref><ref id="B5"><mixed-citation xmlns:xlink="http://www.w3.org/1999/xlink" xlink:type="simple">
          <person-group><name name-style="western"><surname>Bologna</surname><given-names>MA</given-names></name><name name-style="western"><surname>Oliverio</surname><given-names>M</given-names></name><name name-style="western"><surname>Pitzalis</surname><given-names>M</given-names></name><name name-style="western"><surname>Mariottini</surname><given-names>P</given-names></name></person-group> (<year>2008</year>) <article-title>Phylogeny and evolutionary history of the blister beetles (<tp:taxon-name><tp:taxon-name-part taxon-name-part-type="order">Coleoptera</tp:taxon-name-part></tp:taxon-name>, <tp:taxon-name><tp:taxon-name-part taxon-name-part-type="family">Meloidae</tp:taxon-name-part></tp:taxon-name>).</article-title> <source>Molecular Phylogenetics and Evolution</source> <volume>48</volume>: <fpage>679</fpage>–<lpage>693</lpage>. <ext-link xlink:type="simple" ext-link-type="doi" xlink:href="10.1016/j.ympev.2008.04.019">http://dx.doi.org/10.1016/j.ympev.2008.04.019</ext-link></mixed-citation></ref></ref-list></tp:taxon-treatment>
