# Supplementary material for: Longizonitis, a new nemognathine genus from the Himalayas (Coleoptera, Meloidae)
Source: Zookeys. 2018 Jun 6;(765):43–50. doi: 10.3897/zookeys.765.24395 (PMC5999682; doi:10.3897/zookeys.765.24395)
Supplement: XML Treatment for Longizonitis semirubra [file zookeys.765.24395-treatment2.xml]

<!DOCTYPE tp:taxon-treatment
  PUBLIC "-//TaxonX//DTD Taxonomic Treatment Publishing DTD v0 20100105//EN" "tax-treatment-NSO.dtd">
<tp:taxon-treatment xmlns:tp="http://www.plazi.org/taxpub"><tp:treatment-meta><kwd-group><label>Taxon classification</label><kwd><named-content xmlns:xlink="http://www.w3.org/1999/xlink" content-type="kingdom">Animalia</named-content></kwd><kwd><named-content xmlns:xlink="http://www.w3.org/1999/xlink" content-type="order">Coleoptera</named-content></kwd><kwd><named-content xmlns:xlink="http://www.w3.org/1999/xlink" content-type="family">Meloidae</named-content></kwd></kwd-group><mixed-citation publication-type="journal"><person-group><name><surname>Pan</surname><given-names>Zhao</given-names></name><name><surname>Ren</surname><given-names>Guodong</given-names></name><name><surname>Bologna</surname><given-names>Marco A.</given-names></name></person-group><article-title>
          <italic><tp:taxon-name><tp:taxon-name-part taxon-name-part-type="genus" reg="Longizonitis">Longizonitis</tp:taxon-name-part></tp:taxon-name></italic>, a new nemognathine genus from the Himalayas (<tp:taxon-name><tp:taxon-name-part taxon-name-part-type="order">Coleoptera</tp:taxon-name-part></tp:taxon-name>, <tp:taxon-name><tp:taxon-name-part taxon-name-part-type="family">Meloidae</tp:taxon-name-part></tp:taxon-name>)</article-title><source>Zookeys</source><day>06</day><month>6</month><year>2018</year><volume>2018</volume><issue>765</issue><fpage>43</fpage><lpage>50</lpage><pub-id pub-id-type="doi">10.3897/zookeys.765.24395</pub-id></mixed-citation></tp:treatment-meta><tp:nomenclature><tp:taxon-name>
                <tp:taxon-name-part taxon-name-part-type="genus" reg="Longizonitis">Longizonitis</tp:taxon-name-part> <tp:taxon-name-part taxon-name-part-type="species" reg="semirubra">semirubra</tp:taxon-name-part>
              </tp:taxon-name><tp:taxon-authority>(Pic, 1911)</tp:taxon-authority><tp:taxon-status xmlns:xlink="http://www.w3.org/1999/xlink" xlink:type="simple">comb. n.</tp:taxon-status><tp:nomenclature-citation-list><tp:nomenclature-citation><tp:taxon-name>
                <tp:taxon-name-part taxon-name-part-type="genus" reg="Zonitis">Zonitis</tp:taxon-name-part> <tp:taxon-name-part taxon-name-part-type="species" reg="semiruber">semiruber</tp:taxon-name-part></tp:taxon-name><comment>Pic, 1911: 101 (type locality: Yunnan, China; type depository: <abbrev xmlns:xlink="http://www.w3.org/1999/xlink" content-type="institution" xlink:title="Muséum National d’Histoire Naturelle, Paris, France" id="ABBRID0E1AAE" xlink:type="simple">MNHN</abbrev>); Borchmann, 1917: 164; 1941: 23.</comment></tp:nomenclature-citation><tp:nomenclature-citation><tp:taxon-name>
                <tp:taxon-name-part taxon-name-part-type="genus" reg="Zonitis">Zonitis</tp:taxon-name-part> <tp:taxon-name-part taxon-name-part-type="species" reg="semirubra">semirubra</tp:taxon-name-part></tp:taxon-name><comment>: Hua, 2002: 131.</comment></tp:nomenclature-citation><tp:nomenclature-citation><tp:taxon-name>
                <tp:taxon-name-part taxon-name-part-type="genus" reg="Zonitis">Zonitis</tp:taxon-name-part> (<tp:taxon-name-part taxon-name-part-type="subgenus" reg="Zonitis">Zonitis</tp:taxon-name-part>) <tp:taxon-name-part taxon-name-part-type="species" reg="semirubra">semirubra</tp:taxon-name-part></tp:taxon-name><comment>: Bologna, 2008: 411.</comment></tp:nomenclature-citation></tp:nomenclature-citation-list></tp:nomenclature><tp:treatment-sec sec-type="diagnosis" id="SECID0E2BAE"><title>Diagnosis.</title><p>This species, the only known member of the genus <italic><tp:taxon-name><tp:taxon-name-part taxon-name-part-type="genus" reg="Longizonitis">Longizonitis</tp:taxon-name-part></tp:taxon-name></italic>, can be diagnosed by the generic diagnosis given above. Because <xref ref-type="bibr" rid="B13">Pic’s (1911)</xref> description is very short and provides limited morphological data, a detailed re-description of the species based on new specimens from Xizang, Yadong (China) and Uttarakhand, Kumaon (India), is provided below.</p></tp:treatment-sec><tp:treatment-sec sec-type="description" id="SECID0EMCAE"><title>Re-description.</title><p>Characters of the genus (see above) with the following details. Body (Figs <xref ref-type="fig" rid="F1">1–3</xref>) without metallic reflections, black except elytra reddish brown and last three or all abdominal ventrites yellow. Body with dense, yellow-brown, short setae. Body length (apex of mandibles – apex of elytra): 9.4–12.0 mm; body width (elytral width at widest point): 2.7–3.1 mm.</p><p>Head slightly wider than long (from fronto-clypeal suture to posterior margin of head), with maximum width at level of temples (Fig. <xref ref-type="fig" rid="F1">4</xref>). Punctures separated by less than their width, with a longitudinal impunctate area on centre of frons and around eyes (Fig. <xref ref-type="fig" rid="F1">4</xref>). Temple curved posteriorly and almost as long as length of eye. Clypeus slightly narrower than interocular width, rounded on sides, posteriorly with punctures similar to those of frons and anteriorly almost smooth and slightly sloping; labrum scarcely narrower than clypeus, rounded on sides, fore margin almost straight in both sexes, medially not depressed. Mandibles curved and progressively narrowed on apical half. Antennomere I longer than II, III–X subcylindrical and slender, similar in length, XI nearly 1.5 times as long as X, subcylindrical but narrowed in apical third; male antennomeres I and II as long as in female, III–XI considerably longer than in female (Figs <xref ref-type="fig" rid="F1">5</xref>, <xref ref-type="fig" rid="F1">6</xref>).</p><p>Pronotum slightly wider than head at temples, widest just in front of middle, rounded on sides, distinctly narrowed anteriorly and slightly posteriorly; two bulging areas behind the widest point (Fig. <xref ref-type="fig" rid="F1">7</xref>). Elytra unicolourous, elongate, approximately 2.8 times as long as wide. Legs slender; protibiae and mesotibiae with two spurs in both sexes, both slender, pointed apically and similar in length; metatibial spurs both spatulate in female, male external metatibial spur as similar as female, inner one stick-like and only half width of external one; tarsomeres in both sexes without pads; protarsi evidently longer than protibiae, protarsomeres longer than wide; teeth on ventral margin of dorsal blade of tarsal claws present only in basal half on outer row.</p><p>Male gonoforceps (Fig. <xref ref-type="fig" rid="F1">8</xref>) in ventral view subtriangular; <italic>spiculum gastrale</italic> Y-shaped (Fig. <xref ref-type="fig" rid="F1">12</xref>).</p></tp:treatment-sec><tp:treatment-sec sec-type="material" id="SECID0E1DAE"><title>Material examined.</title><p>
            <bold><italic>Type.</italic></bold> Holotype female, “P. Guerry // <italic><tp:taxon-name><tp:taxon-name-part taxon-name-part-type="genus" reg="Roanne">Roanne</tp:taxon-name-part></tp:taxon-name></italic>” (white, rectangular, printed), “Yunnan” (white, rectangular, handwritten), “<italic><tp:taxon-name><tp:taxon-name-part taxon-name-part-type="genus" reg="Zonitis">Zonitis</tp:taxon-name-part></tp:taxon-name></italic> n. sp.” (white, rectangular, handwritten), “<italic><tp:taxon-name><tp:taxon-name-part taxon-name-part-type="genus" reg="Zonitis">Z.</tp:taxon-name-part> <tp:taxon-name-part taxon-name-part-type="species" reg="semiruber">semiruber</tp:taxon-name-part></tp:taxon-name></italic> Pic” (white, rectangular, handwritten), “TYPE” (red, rectangular, printed, added subsequently) (<abbrev xmlns:xlink="http://www.w3.org/1999/xlink" content-type="institution" xlink:title="Muséum National d’Histoire Naturelle, Paris, France" id="ABBRID0E5EAE" xlink:type="simple">MNHN</abbrev>; as Fig. <xref ref-type="fig" rid="F1">3</xref>).</p><p>
            <bold><italic>Other specimens.</italic></bold> 1 male, 2 females, “2005-7-22 // 西藏亚东 // 石爱民 // 河北大学博物馆 [2005-7-22 // China, Xizang, Yadong // Shi Aimin // Hebei University Museum]” (white, rectangular, printed) (<abbrev xmlns:xlink="http://www.w3.org/1999/xlink" content-type="institution" xlink:title="Hebei University Museum, Baoding, China" id="ABBRID0EOFAE" xlink:type="simple">HBUM</abbrev>; as Figs <xref ref-type="fig" rid="F1">1–2</xref>). 1 male, 1 female, “2017-VI-23 // 西藏亚东下亚东 // 邱见玥、许浩 // 河北大学博物馆 [2017-VI-23 // China, Xizang, Yadong, Xiayadong // Qiu Jianyue &amp; Xu Hao leg. // Hebei University Museum]” (white, rectangular, printed) (<abbrev xmlns:xlink="http://www.w3.org/1999/xlink" content-type="institution" xlink:title="Hebei University Museum, Baoding, China" id="ABBRID0EXFAE" xlink:type="simple">HBUM</abbrev>). 1 male, “Kumaon Ramgahr, 6000’ [= 1828 m ca.], 21–26.viii.(19)18, Fletcher coll:, ex coll. Pasa Inst., B.M. 1924-220” (<abbrev xmlns:xlink="http://www.w3.org/1999/xlink" content-type="institution" xlink:title="Natural History Museum, London, United Kingdom" id="ABBRID0E3FAE" xlink:type="simple">BMNH</abbrev>).</p></tp:treatment-sec><tp:treatment-sec sec-type="distribution" id="SECID0EBGAE"><title>Distribution.</title><p>(Fig. <xref ref-type="fig" rid="F2">13</xref>) CHINA: Fujian? (<xref ref-type="bibr" rid="B8">Borchmann 1941</xref>, <xref ref-type="bibr" rid="B11">Hua 2002</xref>), Yunnan (<xref ref-type="bibr" rid="B13">Pic 1911</xref>, <xref ref-type="bibr" rid="B7">Borchmann 1917</xref>, <xref ref-type="bibr" rid="B11">Hua 2002</xref>; <abbrev xmlns:xlink="http://www.w3.org/1999/xlink" content-type="institution" xlink:title="Muséum National d’Histoire Naturelle, Paris, France" id="ABBRID0E6GAE" xlink:type="simple">MNHN</abbrev>), SE Xizang (<abbrev xmlns:xlink="http://www.w3.org/1999/xlink" content-type="institution" xlink:title="Hebei University Museum, Baoding, China" id="ABBRID0EEHAE" xlink:type="simple">HBUM</abbrev>). INDIA: Uttarakhand (<abbrev xmlns:xlink="http://www.w3.org/1999/xlink" content-type="institution" xlink:title="Natural History Museum, London, United Kingdom" id="ABBRID0EJHAE" xlink:type="simple">BMNH</abbrev>).</p><fig id="F2" position="float" orientation="portrait"><label>Figure 13.</label><caption><p>Distribution of <italic><tp:taxon-name><tp:taxon-name-part taxon-name-part-type="genus" reg="Longizonitis">Longizonitis</tp:taxon-name-part> <tp:taxon-name-part taxon-name-part-type="species" reg="semirubra">semirubra</tp:taxon-name-part></tp:taxon-name></italic> (Pic).</p></caption><graphic xmlns:xlink="http://www.w3.org/1999/xlink" xlink:href="zookeys-765-043-g002.jpg" position="float" orientation="portrait" xlink:type="simple" id="oo_208191.jpg"/></fig></tp:treatment-sec><tp:treatment-sec sec-type="remarks" id="SECID0EGIAE"><title>Remarks.</title><p>The holotype and one of the female specimens from Yadong have a dark reddish body colouration that could be caused by the following reasons: 1) the curation and conservation conditions would make the colour change from black to dark reddish over time; 2) these individuals may still be somewhat teneral, and the integument was not completely sclerotized and/or pigmented.</p><p>The name of this species was emended as <italic>semirubra</italic> by <xref ref-type="bibr" rid="B11">Hua (2002)</xref> because <italic><tp:taxon-name><tp:taxon-name-part taxon-name-part-type="genus" reg="Zonitis">Zonitis</tp:taxon-name-part></tp:taxon-name></italic> is a female genus and in Latin the adjective <italic>ruber</italic> is masculine and <italic>rubra</italic> is feminine.</p><p>
            <xref ref-type="bibr" rid="B8">Borchmann (1941)</xref> recorded three specimens from “Kwangtsch-Fukien”, which corresponds to Hangchuan in the Fujian province of China. However, this locality is far from others Chinese recorded (Yunnan, Xizang) and it is doubtful because it is located in tropical coastal region of China, while other localities are in high mountain regions. We are not sure if this record is correct because <xref ref-type="bibr" rid="B8">Borchmann (1941)</xref> indicated that the identification was in doubt due to the short description published by <xref ref-type="bibr" rid="B13">Pic (1911)</xref>. This specimen is probably housed at the Bonn Museum (Germany).</p></tp:treatment-sec><tp:treatment-sec><!--Section generated to contain objects referenced in tp:taxon-treatment.--><fig id="F1" position="float" orientation="portrait"><label>Figures 1–12.</label><caption><p>
                <italic><tp:taxon-name><tp:taxon-name-part taxon-name-part-type="genus" reg="Longizonitis">Longizonitis</tp:taxon-name-part> <tp:taxon-name-part taxon-name-part-type="species" reg="semirubra">semirubra</tp:taxon-name-part></tp:taxon-name></italic> (Pic, 1911), adult <bold>1</bold> habitus, male, Yadong, Xizang (<abbrev xmlns:xlink="http://www.w3.org/1999/xlink" content-type="institution" xlink:title="Hebei University Museum, Baoding, China" id="ABBRID0EIKAC" xlink:type="simple">HBUM</abbrev>) <bold>2</bold> habitus, female, Yadong of Xizang (<abbrev xmlns:xlink="http://www.w3.org/1999/xlink" content-type="institution" xlink:title="Hebei University Museum, Baoding, China" id="ABBRID0EPKAC" xlink:type="simple">HBUM</abbrev>) <bold>3</bold> holotype and labels, female, Yunnan (<abbrev xmlns:xlink="http://www.w3.org/1999/xlink" content-type="institution" xlink:title="Muséum National d’Histoire Naturelle, Paris, France" id="ABBRID0EWKAC" xlink:type="simple">MNHN</abbrev>, photographed by Dr Antoine Mantilleri) <bold>4</bold> head, dorsal view, male <bold>5</bold> antenna, male <bold>6</bold> antenna, female <bold>7</bold> pronotum, dorsal view, male <bold>8–12</bold> male genitalia <bold>8</bold> gonoforceps, ventral view <bold>9</bold> gonoforceps, lateral view <bold>10</bold> aedeagus, lateral view <bold>11</bold> aedeagus, ventral view <bold>12</bold> <italic>spiculum gastrale</italic>. Scale bars: 0.5 mm (<bold>4, 7</bold>); 1 mm (<bold>5, 6, 8–12</bold>).</p></caption><graphic xmlns:xlink="http://www.w3.org/1999/xlink" xlink:href="zookeys-765-043-g001.jpg" position="float" orientation="portrait" xlink:type="simple" id="oo_208190.jpg"/></fig></tp:treatment-sec><ref-list><ref id="B13"><mixed-citation xmlns:xlink="http://www.w3.org/1999/xlink" xlink:type="simple">
          <person-group><name name-style="western"><surname>Pic</surname><given-names>M</given-names></name></person-group> (<year>1911</year>) <article-title>Coléoptères exotiques nouveaux ou peu connus (Suite).</article-title> <source>L’Échange, Revue Linnéenne</source> <volume>27</volume>: <fpage>99</fpage>–<lpage>101</lpage>.</mixed-citation></ref><ref id="B8"><mixed-citation xmlns:xlink="http://www.w3.org/1999/xlink" xlink:type="simple">
          <person-group><name name-style="western"><surname>Borchmann</surname><given-names>F</given-names></name></person-group> (<year>1941</year>) <article-title>Über die von Herrn J. Klapperich in China gesammelten Heteromeren.</article-title> <source>Entomologische Blätter</source> <volume>37</volume>: <fpage>22</fpage>–<lpage>29</lpage>.</mixed-citation></ref><ref id="B11"><mixed-citation xmlns:xlink="http://www.w3.org/1999/xlink" xlink:type="simple">
          <person-group><name name-style="western"><surname>Hua</surname><given-names>LZ</given-names></name></person-group> (<year>2002</year>) <tp:taxon-name><tp:taxon-name-part taxon-name-part-type="family">Meloidae</tp:taxon-name-part></tp:taxon-name>. List of Chinese Insects (Vol. II). Zhongshan (San Yat-sen) University Press, Guangzhou, 129–131.</mixed-citation></ref><ref id="B7"><mixed-citation xmlns:xlink="http://www.w3.org/1999/xlink" xlink:type="simple">
          <person-group><name name-style="western"><surname>Borchmann</surname><given-names>F</given-names></name></person-group> (<year>1917</year>) Pars 69: <tp:taxon-name><tp:taxon-name-part taxon-name-part-type="family">Meloidae</tp:taxon-name-part></tp:taxon-name>, <tp:taxon-name><tp:taxon-name-part taxon-name-part-type="family">Cephaloidae</tp:taxon-name-part></tp:taxon-name>. W. Junk, Berlin.</mixed-citation></ref></ref-list></tp:taxon-treatment>
